# Supplementary material for: A Target-Triggered Emission Enhancement Strategy Based on a Y-Shaped DNA Fluorescent Nanoprobe with Aggregation-Induced Emission Characteristic for microRNA Imaging in Living Cells
Source: Molecules. 2023 Feb 24;28(5):2149. doi: 10.3390/molecules28052149 (PMC10004006; doi:10.3390/molecules28052149)
Supplement: Supplementary file 1 [file molecules-28-02149-s001.zip]

Archive with 1 entries (1 files):
- molecules-2196282-supplementary.pdf
